# Supplementary material for: Memory enhancement produced by post-training exposure to sucrose-conditioned cues
Source: F1000Res. 2013 Jan 23;2:22. [Version 1] doi: 10.12688/f1000research.2-22.v1 (PMC3790601; doi:10.12688/f1000research.2-22.v1)
Supplement: Post-training sucrose experiment — This experiment compared the effects of immediate and delayed post-training consumption of sucrose on memory for a conditioned cue preference (CCP). [file f1000research-2-1107-s0000.tgz]

Archive with 2 entries (2 files):
- _immediate_sucrose.csv
- delayed_sucrose.csv
