# Supplementary material for: Memory enhancement produced by post-training exposure to sucrose-conditioned cues
Source: F1000Res. 2013 Jan 23;2:22. [Version 1] doi: 10.12688/f1000research.2-22.v1 (PMC3790601; doi:10.12688/f1000research.2-22.v1)
Supplement: Post-training sucrose experiment — This experiment compared the effects of immediate and delayed post-training consumption of sucrose on memory for a conditioned cue preference (CCP). [file f1000research-2-1107-s0000.tgz › _immediate_sucrose.csv]

			time (s)	time (s)
Rat	sucrose (ml)	froot loops (n)	paired arm	unpaired arm	difference (s)
r7	12	11	352	346	6
r8	9	14	415	310	105
r3	9	19	440	196	244
r4	7	11	335	321	14
r6	4	14	424	237	187
r8a	6	17	347	333	14
mean	7.8333333333	14.3333333333	385.5	290.5	95
standard error of mean (SEM)	1.1377365444	1.308094458	18.688231591	24.4877520406	41.5563873951
