# Supplementary material for: Memory enhancement produced by post-training exposure to sucrose-conditioned cues
Source: F1000Res. 2013 Jan 23;2:22. [Version 1] doi: 10.12688/f1000research.2-22.v1 (PMC3790601; doi:10.12688/f1000research.2-22.v1)
Supplement: Post-training sucrose experiment — This experiment compared the effects of immediate and delayed post-training consumption of sucrose on memory for a conditioned cue preference (CCP). [file f1000research-2-1107-s0000.tgz › delayed_sucrose.csv]

			time (s)	time (s)
Rat	sucrose (ml)	froot loops (n)	paired arm	unpaired arm	difference (s)
r5	11	19	203	533	-330
r6	19	12	438	282	156
r1	16	10	308	277	31
r2	5	17	312	255	57
r5a	17	17	411	276	135
r7	11	15	315	366	-51
mean	13.1666666667	15	331.1666666667	331.5	-0.3333333333
standard error of mean (SEM)	2.1042285469	1.3904435743	34.3408567809	43.2610294222	72.6340905575
