# Supplementary material for: Memory enhancement produced by post-training exposure to sucrose-conditioned cues
Source: F1000Res. 2013 Jan 23;2:22. [Version 1] doi: 10.12688/f1000research.2-22.v1 (PMC3790601; doi:10.12688/f1000research.2-22.v1)
Supplement: Post-training sucrose-conditioned cues experiment — This experiment tested the hypothesis that exposure to sucrose conditioned cues would modulate memory in the same way as consumption of sucrose did in Experiment 1. [file f1000research-2-1107-s0001.tgz]

Archive with 3 entries (3 files):
- Delayed_sucrose_paired__DSP__group.csv
- Immediate_water_paired__IWP__group.csv
- Immediate_water_paired__ISP__group.csv
