# Supplementary material for: Memory enhancement produced by post-training exposure to sucrose-conditioned cues
Source: F1000Res. 2013 Jan 23;2:22. [Version 1] doi: 10.12688/f1000research.2-22.v1 (PMC3790601; doi:10.12688/f1000research.2-22.v1)
Supplement: Post-training sucrose-conditioned cues experiment — This experiment tested the hypothesis that exposure to sucrose conditioned cues would modulate memory in the same way as consumption of sucrose did in Experiment 1. [file f1000research-2-1107-s0001.tgz › Delayed_sucrose_paired__DSP__group.csv]

			time (s)	time (s)			sucrose consumption (ml) during training
Rat	sucrose (ml)	froot loops (n)	paired	unpaired	difference (s)		d1	d2	d3	mean
1	15	13	449	415	34		12.5	15	17.5	15
2	10.8333333333	14	443	289	154		7.5	12.5	12.5	10.8333333333
3	17.5	14	427	302	125			15	20	17.5
4	13.3333333333	13	297	243	54		10	15	15	13.3333333333
5	13.3333333333	10	282	359	-77		7.5	15	17.5	13.3333333333
6	10	10	343	333	10		5	12.5	12.5	10
7	14.1666666667	14	411	312	99		10	15	17.5	14.1666666667
8	10	14	268	429	-161		7.5	10	12.5	10
mean	13.0208333333	12.75	365	335.25	29.75		8.5714285714	13.75	15.625	13.0208333333
standard error of mean (SEM)	0.9308627484	0.619619699	26.8946356839	22.3660696464	37.3409723265		0.8625819492	0.6681531048	1.0296930888	0.9308627484
