# Supplementary material for: Memory enhancement produced by post-training exposure to sucrose-conditioned cues
Source: F1000Res. 2013 Jan 23;2:22. [Version 1] doi: 10.12688/f1000research.2-22.v1 (PMC3790601; doi:10.12688/f1000research.2-22.v1)
Supplement: Post-training sucrose-conditioned cues experiment — This experiment tested the hypothesis that exposure to sucrose conditioned cues would modulate memory in the same way as consumption of sucrose did in Experiment 1. [file f1000research-2-1107-s0001.tgz › Immediate_water_paired__IWP__group.csv]

			time (s)	time (s)			sucrose consumption (ml) during training
Rat	sucrose (ml)	froot loops (n)	paired	unpaired	difference (s)		d1	d2	d3	mean
2	12.6666666667	14	389	320	69		10	15	13	12.6666666667
3	17.3333333333	13	459	272	187		15	15	22	17.3333333333
6	15.6666666667	13	380	287	93		11	16	20	15.6666666667
7	15	15	287	325	-38		11	17	17	15
10	14.6666666667	16	249	554	-305		10	17	17	14.6666666667
11	14.3333333333	15	384	253	131		10	17	16	14.3333333333
14	13.6666666667	13	285	342	-57		11	13	17	13.6666666667
15	13	12	335	249	86		10	13	16	13
mean	14.5416666667	13.875	346	325.25	20.75		11	15.375	17.25	14.5416666667
standard error of mean (SEM)	0.5342904359	0.4794900565	24.6221445045	34.8382743135	54.6432422956		0.5976143047	0.5957438328	0.958980113	0.5342904359
